# Supplementary material for: Blood Markers of Biological Age Evaluates Clinic Complex Medical Spa Programs
Source: Biomedicines. 2023 Feb 19;11(2):625. doi: 10.3390/biomedicines11020625 (PMC9953453; doi:10.3390/biomedicines11020625)
Supplement: Supplementary file 1 [file biomedicines-11-00625-s001.zip]

Archive with 1 entries (1 files):
- biomedicines-2211041-supplementary.xlsx
