# Supplementary material for: Blood Markers of Biological Age Evaluates Clinic Complex Medical Spa Programs
Source: Biomedicines. 2023 Feb 19;11(2):625. doi: 10.3390/biomedicines11020625 (PMC9953453; doi:10.3390/biomedicines11020625)
Supplement: Supplementary file 1 [file biomedicines-11-00625-s001.zip › biomedicines-2211041-supplementary.xlsx]

## Sheet: Лист1
Static patients' data							Measurement before treatment on medical spa program																			Biological age at arrival	Measurement after treatment on medical spa program																			Biological age at departure	Biological age difference
Id	Gender	Weight	Height	BMI	Smoking	Chronological age	Albumin	Glucose	BUN	Cholesterol	Protein total	Sodium	Creatinine	Hemoglobin	Bilirubin total	Triglycerides	HDL Cholesterol	LDL Cholesterol	Calcium	Potassium	Hematocrit	MCHC	MCV	Platelets	RBC		Albumin	Glucose	BUN	Cholesterol	Protein total	Sodium	Creatinine	Hemoglobin	Bilirubin total	Triglycerides	HDL Cholesterol	LDL Cholesterol	Calcium	Potassium	Hematocrit	MCHC	MCV	Platelets	RBC
		kg	m			years	g/l	mmol/l	mmol/l	mmol/l	g/l	mmol/l	mmol/l	g/l	umol/l	mmol/l	mmol/l	mmol/l	mmol/l	mmol/l	%	g/l	fl	*10e9/l	*10e12/l	years	g/l	mmol/l	mmol/l	mmol/l	g/l	mmol/l	mmol/l	g/l	umol/l	mmol/l	mmol/l	mmol/l	mmol/l	mmol/l	%	g/l	fl	*10e9/l	*10e12/l	years	years
1011/2022	M	98	1.75	32	No	60	48,3	5,99	5,01	4,99	71	140	83	157	20,6	2,89	1,56	2,12	2,32	4,2	47,2	333	90,4	154	5,22	41	50,9	4,77	7,25	2,71	71	138	95	154	17,2	0,75	1,20	1,16	2,36	5,0	45,8	336	90,4	163	5,07	23	18
1021/2022	F	56	1.6	21.875	No	59	49,1	4,06	6,78	7,89	74	140	74	136	19,5	1,16	2,23	5,14	2,35	4,3	41,2	332	88,4	243	4,66	40	49,4	4,97	3,67	6,14	75	143	72	143	11,2	1,12	1,88	3,75	2,43	4,4	43,4	330	88,0	221	4,93	34	6
1079/2022	F	74	1.62	28.1969	No	61	48,4	6,13	4,34	5,82	73	139	71	135	11,2	2,19	1,18	3,65	2,31	4,1	41.5	325	90.2	248	4.60	46	47,9	6,03	5,75	5,04	78	140	88	136	10,4	1,52	1,14	3,20	2,57	5,0	40,7	335	89,1	226	4,56	48	-2
1154/2022	F	66	1.67	23.6652	No	47	48,9	5,87	4.77	5,86	75.5	142	69	133	17,4	1,45	1,49	3,71	2.37	4,2	38,6	344	89,9	160	4,29	47	50,6	4,14	2,63	5,37	76	4,7	66	144	17,4	1,30	1,23	3,55	2,33	143	42,3	340	90,5	148	4,67	36	11
1311/2022	F	67	1.64	24.9108	No	37	47,1	4,26	5,23	5,08	69	139	68	131	7,4	1,06	2,38	2,22	2,35	4,2	39,5	331	92,3	212	4,28	30	49,4	4,74	5,52	6,12	81	140	80	145	12,8	1,11	1,95	3,66	2,45	4,2	43,9	331	90,2	199	4,87	33	-3
1370/2022	F	150	1.64	55.7704	No	57	48,3	6,24	5,44	7,02	76	141	66	128	7,2	1,59	1,47	4,82	2,39	4,8	40,4	318	81,7	367	4,94	53	48,4	6,37	2,19	6,14	82	139	69	135	7,6	1,12	1,45	4,18	2,40	4,4	42.1	321	81.6	282	5.15	43	10
1399/2022	M	118	1.85	34.4777	Yes	48	50,7	6,08	3,85	6,02	71.9	145	99	148	13,1	2,85	1,23	3,50	2,40	4,5	44,3	336	97,2	143	4,55	46	53,1	5,80	5,20	5,88	84	139	104	153	16,1	1,74	1,05	4,04	2,47	4,8	45.6	337	96.3	159	4.73	39	7
1412/2022	M	85	1.86	24.5693	No	55	48,8	5,40	6,24	6,63	68.2	142	106	155	18,6	1,52	1,42	4,52	2.39	4,2	47,0	330	96,5	103	4,87	46	50,6	4,44	5,71	5,73	76	143	143	155	16,9	1,50	1,10	3,95	2,53	5,2	46.8	331	97.3	98	4.81	38	8
1503/2022	F	70	1.64	26.0262	No	40	45,2	5,33	5,59	7,69	72	139	80	133	11,8	2,27	2,09	4,57	2,26	4,2	39,6	337	88,8	258	4,46	49	47,1	4,87	5,73	6,06	81	138	87	129	12,0	1,03	1,84	3,75	2,40	4,9	38,5	335	88,7	238	4,34	35	14
1518/2022	M	90	1.91	24.6704	No	55	46,5	5,66	6,45	8,72	71	143	90	143	13,7	1,25	1,6	6,55	2,28	4,3	44,3	323	91,2	164	4,86	59	45,5	5,32	7,52	7,74	77	141	126	164	11,1	1,22	1,36	5,83	2,39	5,0	50,3	326	91,3	166	5,51	59	0
1522/2022	M	101,6	1.78	32.0667	No	50	47.21	6,06	4.54	7,12	73.7	138	108	129	8,4	2,54	0,99	4,97	2.31	4,1	38,8	334	91,1	292	4,25	54	50,5	5,62	6,01	4,95	86	144	130	142	14,0	1,98	0,91	3,15	2,48	4,6	41,6	341	90,8	280	4,58	43	11
1597/2022	F	86	1.68	30.4705	No	43	47,7	5,13	4,33	6,11	76	140	59	121	8,3	1,41	2,04	3,43	2,28	4,1	35,5	343	84,6	207	4,19	35	47,7	4,72	2,39	5,89	76	140	66	122	10,9	1,62	1,85	3,31	2,36	4,4	37,7	324	86,7	204	4,35	34	1
1627/2022	M	138	1.89	38.6327	No	26	50,6	5,43	6,25	5,18	73	135	75	138	8,5	0,95	1,14	3,61	2,36	4,5	41,0	336	89,1	179	4,60	30	53,1	4,76	3,72	4,99	79	137	83	146	12,0	1,35	1,01	3,37	2,51	4,4	42,6	343	88,0	178	4,84	27	3
1639/2022	M	96	1.72	32.45	No	48	47,5	5,85	6,50	8,26	78	137	90	148	13,9	3,80	1,50	5,03	2,43	4,5	44,5	332	95,4	230	4,66	52	48,8	5,29	3,77	6,54	78	145	114	147	12,3	1,99	1,19	4,45	2,59	6,0	44,3	332	95,3	228	4,65	52	0
1815/2022	F	58	1.7	20.0692	No	53	45,6	5,08	4,93	5,85	72	139	78	132	7,7	0,67	2,30	3,25	2,30	4,5	39.4	335	94.7	281	4.16	39	41,6	5,02	6,03	4,61	63	137	67	114	9,6	0,78	1,63	2,62	2,21	4,2	34,6	329	94,3	218	3,67	39	0
1983/2022	M	115	1.82	34.718	No	52	44,8	5,92	6,78	8,09	73	137	96	152	14,1	7,27	1,26	3,43	2,20	3,9	44,4	342	95,7	100	4,64	50	50,2	4,21	6,70	6,61	78	144	78	145	18,2	1,80	0,90	4,89	2,43	4,0	42.4	342	95.3	131	4.45	39	11
1993/2022	F	56	1.64	20.8209	No	48	48,39	4,70	3,73	4,53	68	137	73	144	18,0	0,82	1,72	2,43	2,37	4,2	41,3	349	95,4	197	4,33	29	49	4,32	4,59	4,86	74	135	84	143	21,1	0,76	1,72	2,8	2,24	4,4	40,9	350	94,5	211	4,33	31	-2
2043/2022	M	74	1.73	24.7252	No	42	44,78	6,27	3,6	6,27	71,8	137	78	144	23,4	1,10	1,38	4,39	2,34	4,2	42,3	340	86,3	237	4,9	49	43,7	4,9	4,02	4,96	70	138	89	139	6,1	1,05	1,4	3,09	2,14	4,5	40,9	340	88,1	198	4,64	38	11
2044/2022	F	62	1.76	20.0155	No	33	45,37	5,21	3,76	5,68	63,5	137	61	124	15,6	1,31	1,08	4,00	2,22	4,1	35,2	353	84,7	182	4,15	36	46,3	5,02	4,27	5,74	71	142	71	132	13,8	1,77	1,2	3,75	2,1	4,3	39,7	332	97,3	197	4,55	42	-6
2049/2022	M	82	1.82	24.7555	No	56	45,6	5,93	6,56	6,46	74	137	91	133	11,4	1,65	1,37	4,34	2,37	4,2	39,8	334	86,5	190	4,60	59	44,7	5,07	5,76	7,1	70	138	92	143	13,3	0,89	1,49	5,2	2,45	4,4	42,3	338	86,2	210	4,91	47	12
2050/2022	F	80	1.68	28.3447	No	50	44,0	5,62	5,53	6,27	72	138	61	123	11,4	1,44	1,52	4,11	2,21	4,1	38	353	81,9	158	4,64	44	46,3	5,47	5,02	5,67	76	143	76	132	13,7	1,14	1,46	3,7	2,14	4,6	40,9	323	81,8	149	5,00	51	-7
2052/2022	F	75	1.62	28.578	Yes	60	43,7	5,54	5,89	5,29	65	139	61	132	8,8	1,23	1,81	2,93	2,18	4,5	39,0	340	93,5	230	4,16	41	40,4	4,82	6,04	4,87	60	140	78	135	11,0	1,23	1,36	2,94	2,39	4,7	39,6	341	93,6	223	4,23	58	-17
2074/2022	M	95	1.82	28.6801	Yes	58	41,81	5,79	4,8	5,13	64,9	137	90	140	13,4	2,13	1,19	2,97	2,28	4,5	42,9	327	74,8	330	5,74	48	45,9	4,52	5,93	5,42	70	138	98	144	25,1	1,4	1,23	3,54	2,48	4,7	46,0	313	77,4	405	5,94	32	16
2145/2022	M	86	1.75	28.0816	No	51	46,15	5,66	4,96	6,76	68,6	140	101	150	40,0	1,98	1,68	4,18	2,47	4,6	45,6	329	80,1	198	5,69	44	45,7	4,50	5,04	4,78	74	136	112	151	15,3	1,20	1,66	2,57	2,33	4,5	46.6	324	80.5	156	5.79	31	13
2170/2022	F	66	1.64	24.539	No	28	48,0	5,29	5,20	5,65	73	135	65	135	8,7	1,09	1,36	3,79	2,39	4,1	40,9	331	85,9	207	4,76	32	47,0	5,03	3,85	4,89	73	137	66	136	13,3	1,04	1,09	3,33	2,35	4,3	41,7	326	87,6	201	4,76	30	2
2171/2022	M	110	1.8	33.9506	Yes	39	44,0	5,94	5,07	6,20	68	138	95	144	20,4	2,72	0,86	4,10	2,32	4,2	41,5	347	89,5	212	4,63	55	47,1	4,88	4,45	5,39	73	136	97	149	12,5	1,86	0,83	3,72	2,40	4,6	44,9	332	91,3	234	4,92	35	20
2172/2022	F	54	1.64	20.0773	No	39	44,21	5,17	4,28	5,01	66,9	139	76	128	13,6	0,94	1,78	2,80	2,19	4,1	38,6	332	94,8	196	4,07	38	45,5	5,04	3,58	5,02	70	137	78	127	17,4	0,88	1,73	2,88	2,30	4,3	37,7	337	94,7	211	3,98	35	3
2176/2022	M	87	1.86	25.1474	No	43	47,7	5,62	5,72	6,52	74	139	89	137	20,9	1,62	1,32	4,46	2,42	4,2	41,4	332	94,1	208	4,40	49	47,3	5,18	4,48	6,34	76	140	100	143	15,5	1,55	1,15	4,49	2,39	4,1	43,4	329	94,8	230	4,58	46	3
2281/2022	M	91	1.78	28.7211	No	34	49,1	5,49	6,45	5,84	77	139,58	86	144	13,2	1,78	0,97	4,06	2,38	4,23	44,6	322	87,1	266	5,12	37	48,1	5,19	3,73	5,45	78	140	91	146	21,0	1,49	0,81	3,97	2,43	4,3	43,9	333	86,8	229	5,06	34	3
445/2022	F	60	1.67	21.5139	No	38	46,3	4,74	5,02	8,42	75	142	71	139	17,0	0,92	2,54	5,45	2,30	4,1	41,3	336	93,5	254	4,42	52	43,8	5,47	2,79	7,99	68	142	81	146	9,1	1,04	1,68	5,84	2,18	4,5	43,4	336	93,2	248	4,66	54	-2
451/2022	F	77	1.6	30.0781	No	47	45,7	5,94	5,01	5,92	75	145	73	115	12,2	1,07	1,56	3,87	2,25	4,7	34,5	334	76,4	235	4,51	53	43,9	5,20	3,77	4,71	71	142	67	118	9,1	1,25	1,28	2,86	2,33	4,2	35,4	334	76,8	238	4,61	34	19
452/2022	M	111,2	1.77	35.4943	No	54	45,9	6,00	6,18	5,44	73	144	89	144	11,5	2,07	1,26	3,23	2,23	4,1	42,7	337	89,4	251	4,78	54	43,0	5,02	4,23	3,81	66	142	93	140	11,6	2,17	0,98	1,85	2,22	4,3	41,1	340	89,1	201	4,61	46	8
474/2022	M	98	1.86	28.327	No	61	43,7	6,36	8,69	5,07	69	143	84	139	9,7	1,29	1,30	3,19	2,15	4,1	42,2	331	90,0	213	4,68	64	42,5	5,70	5,51	4,00	67	137	103	153	9,7	1,31	1,22	2,18	2,24	5,0	46,9	326	90,4	171	5,18	60	4
475/2022	F	63	1.63	23.7118	No	61	42,1	5,06	5,50	8,06	67	140	65	116	13,4	0,80	2,00	5,69	2,08	4,2	33,7	345	93,4	223	3,61	60	44,4	5,85	3,87	7,80	72	144	74	134	8,5	1,35	1,98	5,21	2,32	4,7	40,3	333	94,4	253	4,27	60	0
478/2022	F	80	1.61	30.863	No	48	49,3	5,09	5,89	6,16	78	143	77	130	5,0	1,07	1,24	4,44	2,24	4,3	37,7	345	85,5	164	4,41	37	45,0	5,14	4,43	4,48	69	142	75	127	21,1	0,85	0,92	3,18	2,21	4,5	36,6	348	85,1	208	4,29	34	3
486/2022	F	86	1.72	29.0698	No	56	40,3	4,98	5,13	5,32	67	139	79	120	12,3	1,16	1,40	3,40	2,07	3,2	35,1	342	90,0	176	3,90	51	41,3	5,40	3,91	5,78	67	140	74	132	9,4	1,42	1,35	3,78	2,18	3,8	39,2	336	90,4	187	4,33	54	-3
495/2022	M	98	1.82	29.5858	No	52	47,9	4,79	7,68	4,87	71	143	88	143	14,9	1,56	1,04	3,12	2,28	4,7	42,8	335	87,4	191	4,89	36	50,8	5,43	4,21	5,27	75	142	99	156	17,3	1,10	1,11	3,66	2,34	4,2	46,5	337	87,2	200	5,33	31	5
496/2022	F	70	1.68	24.8016	No	24	46,2	5,06	5,61	6,16	72	141	71	133	12,3	0,91	1,90	3,84	2,29	3,9	38,8	343	88,7	148	4,38	39	45,7	4,52	3,92	5,37	71	141	79	137	12,1	0,85	1,70	3,28	2,25	4,4	39,7	344	89,4	138	4,44	34	5
570/2022	F	60	1.71	20.5191	No	53	47,3	4,67	2.38	5,77	71	141	68	129	17,3	0,77	1,59	3,83	2.31	4,0	37,9	339	88,8	136	4,27	32	43,4	5,07	3,51	4,99	75	140	73	138	11,2	0,72	1,32	3,35	2,24	4,4	41,7	331	89,5	163	4,66	38	-6
679/2022	F	55	1.63	20.7008	No	43	47,1	4,43	3.95	6,97	72.7	138	71	132	23,9	1,12	2,00	4,46	2.37	4,3	39,0	340	88,0	179	4,43	35	47,3	4,33	4,58	6,16	70	139	80	140	13,0	1,16	1,91	3,73	2,2	4,8	41,9	334	88,6	183	4,73	37	-2
764/2022	M	89	1.9	24.6537	No	36	50.61	5,93	6.03	5,92	78.2	142	105	146	19,5	0,86	1,44	4,09	2.5	4,3	43,6	336	88,7	209	4,91	38	47,6	5,25	2,87	4,57	76	143	103	136	16,8	1,00	1,30	2,81	2,44	5,1	39,9	341	88	172	4,54	35	3
922/2022	F	95	1.64	35.3212	No	53	48,9	5,67	7,27	7,01	70	142	59	144	11,4	1,76	1,32	4,88	2,38	4,6	42,7	336	89,7	212	4,76	52	47,9	5,58	5,29	5,79	70	142	67	147	13,7	1,61	1,07	3,99	2,29	4,7	44,2	332	89,5	193	4,94	42	10
924/2022	M	83	1.78	26.1962	No	52	45,2	5,53	8,88	7,17	68	141	79	150	10,6	0,92	1,94	4,81	2,25	4,5	45,6	329	94,6	273	4,82	56	48.4	4.66	6.29	5.8	72	142	92	145	17.4	0.82	1.69	3.74	2.36	5,9	44.1	328	93.7	204	4.71	40	16
